# Supplementary material for: Neural Correlates of Peripheral Inflammation in Major Depressive Disorder and Their Transcriptomic Architecture, Neurochemical Basis, and Behavioral Relevance
Source: Hum Brain Mapp. 2025 Sep 27;46(14):e70371. doi: 10.1002/hbm.70371 (PMC12476116; doi:10.1002/hbm.70371)
Supplement: Supplementary file 1 — Data S1: hbm70371‐sup‐0001‐supinfo1.xlsx. [file HBM-46-e70371-s005.xlsx]

## Sheet: Sheet1
Spatial correlations between the neural correlates of CRP in patients with major depressive disorder and behavioral domains
Behavioral term	Abbreviation	Pearson r	P value	P value (FDR corrected)
Anger	Anger	-0.309006	0.0011998	0.0119976
Anxiety	Anx	-0.207863	0.017996	0.0473589
Attention	Att	0.365774	0.013997	0.0411682
Auditory	Aud	-0.0728968	0.24675	0.342709
Aversive	Ave	-0.201359	0.042392	0.0963444
Awareness	Awa	-0.151682	0.075585	0.157469
Cognition	Cog	-0.157683	0.12837	0.207055
Cognitive Control	CogC	-0.0105924	0.91422	0.932875
Cognitive Impairment	CogI	-0.206718	0.013997	0.0411682
Comprehension	Com	-0.20276	0.0019996	0.0144416
Decision	Dec	-0.0727059	0.4979	0.578954
Eating	Eat	-0.239698	0.032993	0.0785557
Emotion	Emo	-0.336714	0.0045991	0.0209049
Episodic Memory	EpiM	-0.155701	0.012997	0.0411682
Execution	Exe	0.373658	0.00059988	0.0074985
Eye Movement	EyeM	0.135537	0.31774	0.417865
Face Recognition	FacR	0.0948484	0.30214	0.408297
Fear	Fear	-0.250571	0.009798	0.039992
Happy	Happy	-0.223028	0.00019996	0.00333267
Imagine	Ima	0.084282	0.32593	0.417865
Inhibitory Control	InhC	0.0515241	0.70266	0.74751
Interoceptive	Int	-0.0858133	0.18476	0.288692
Judgment	Jud	-0.102045	0.23775	0.339646
Language	Lan	-0.164925	0.05039	0.109543
Learning	Lea	-0.0283638	0.65727	0.714422
Lexical	Lex	-0.115573	0.19756	0.299334
Memory	Mem	-0.107854	0.087582	0.168428
Motor	Motor	0.367641	0.00019996	0.00333267
Music	Music	-0.163279	0.011798	0.0411682
Obsessive Compulsive	ObsC	-0.104445	0.35773	0.436254
Olfactory	Olf	-0.206547	0.020196	0.0504899
Pain	Pain	-0.00126423	0.985	0.985003
Perception	Per	0.169351	0.20516	0.301704
Punishment	Pun	-0.196621	0.11738	0.202373
Reasoning	Rea	-0.0184015	0.84703	0.882324
Recognition	Rec	-0.0491018	0.59888	0.665422
Rewarding	Rew	-0.0571383	0.55489	0.630556
Sad	Sad	-0.22762	0.010398	0.039992
Semantic Memory	SemM	-0.34825	0.00019996	0.00333267
Sensory	Sen	0.268123	0.0021996	0.0144416
Sexual	Sex	-0.198927	0.0025995	0.0144416
Sleep	Sleep	-0.178611	0.0043991	0.0209049
Social Cognition	SocC	-0.153697	0.10318	0.184249
Spatial Attention	SpaA	0.390363	0.015797	0.0438801
Speech	Spe	-0.10459	0.10058	0.184249
Stress	Str	-0.328385	0.0023995	0.0144416
Verbal Fluency	VerF	-0.0987555	0.12218	0.203626
Visual Attention	VisA	0.332426	0.081784	0.163567
Visual	Vis	0.284536	0.37812	0.450148
Working Memory	WorM	0.0916328	0.35593	0.436254
Abbreviations: CRP, C-reactive protein; fALFF, fractional amplitude of low-frequency fluctuations; FDR, false discovery rate.
