# Supplementary material for: Neural Correlates of Peripheral Inflammation in Major Depressive Disorder and Their Transcriptomic Architecture, Neurochemical Basis, and Behavioral Relevance
Source: Hum Brain Mapp. 2025 Sep 27;46(14):e70371. doi: 10.1002/hbm.70371 (PMC12476116; doi:10.1002/hbm.70371)
Supplement: Supplementary file 2 — Data S2: hbm70371‐sup‐0002‐supinfo2.xlsx. [file HBM-46-e70371-s002.xlsx]

## Sheet: Sheet1
GO categories related to the neural correlates of CRP in patients with major depressive disorder
High-level GO category	GO ID	GO category	GO category score	P value
Biological Process	GO:0042073	Intraciliary transport	0.0507278	0.0043
Biological Process	GO:0048511	Rhythmic process	0.0266881	0.0048
Biological Process	GO:0010970	Transport along microtubule	0.0334974	0.0109
Biological Process	GO:0030705	Cytoskeleton-dependent intracellular transport	0.0337729	0.0149
Biological Process	GO:1901028	Regulation of mitochondrial outer membrane permeabilization involved in apoptotic signaling pathway	0.0445764	0.0172
Biological Process	GO:1900034	Regulation of cellular response to heat	0.0259935	0.0175
Biological Process	GO:0099111	Microtubule-based transport	0.0303017	0.0183
Biological Process	GO:0007519	Skeletal muscle tissue development	-0.0277303	0.0025
Biological Process	GO:0071479	Cellular response to ionizing radiation	-0.0387366	0.0077
Biological Process	GO:0050830	Defense response to Gram-positive bacterium	-0.0366873	0.0092
Biological Process	GO:0043506	Regulation of JUN kinase activity	-0.0477467	0.0102
Biological Process	GO:0043030	Regulation of macrophage activation	-0.046561	0.0121
Biological Process	GO:0051209	Release of sequestered calcium ion into cytosol	-0.042872	0.0125
Biological Process	GO:0051283	Negative regulation of sequestering of calcium ion	-0.042872	0.0125
Biological Process	GO:0043122	Regulation of I-kappaB kinase/NF-kappaB signaling	-0.0239916	0.0147
Biological Process	GO:0009913	Epidermal cell differentiation	-0.0451158	0.0149
Biological Process	GO:0006493	Protein O-linked glycosylation	-0.0257705	0.0154
Biological Process	GO:0031334	Positive regulation of protein-containing complex assembly	-0.0281331	0.0161
Biological Process	GO:0030216	Keratinocyte differentiation	-0.034001	0.0203
Biological Process	GO:1902229	Regulation of intrinsic apoptotic signaling pathway in response to DNA damage	-0.0557019	0.0206
Biological Process	GO:1902230	Negative regulation of intrinsic apoptotic signaling pathway in response to DNA damage	-0.0557019	0.0206
Biological Process	GO:0033344	Cholesterol efflux	-0.0318815	0.0212
Biological Process	GO:0042795	snRNA transcription by RNA polymerase II	-0.0613342	0.0234
Biological Process	GO:2001243	Negative regulation of intrinsic apoptotic signaling pathway	-0.0170607	0.0249
Cellular component	GO:0005902	Microvillus	-0.0315995	0.0125
Cellular component	GO:0005801	Cis-Golgi network	-0.056748	0.0132
Abbreviations: CRP, C-reactive protein; GO, gene ontology.
