# Supplementary material for: Neural Correlates of Peripheral Inflammation in Major Depressive Disorder and Their Transcriptomic Architecture, Neurochemical Basis, and Behavioral Relevance
Source: Hum Brain Mapp. 2025 Sep 27;46(14):e70371. doi: 10.1002/hbm.70371 (PMC12476116; doi:10.1002/hbm.70371)
Supplement: Supplementary file 3 — Data S3: hbm70371‐sup‐0003‐supinfo3.xlsx. [file HBM-46-e70371-s003.xlsx]

## Sheet: Sheet1
Spatial correlations between the neural correlates of CRP in patients with major depressive disorder and neurotransmitters
Neurotransmitter	Receptor/transporter	Pearson r	P value	P value (FDR corrected)
Serotonin	5HT1a_1	-0.172373	0.0069986	0.0472405
Serotonin	5HT1a_2	-0.221204	0.0111978	0.0604679
Serotonin	5HT1b_1	0.221794	0.0207958	0.0789592
Serotonin	5HT1b_2	0.044865	0.478704	0.718056
Serotonin	5HT2a_1	0.13472	0.0377924	0.111758
Serotonin	5HT2a_2	-0.0338906	0.60148	0.790696
Serotonin	5HT4	-0.0128264	0.835033	0.901836
Cannabinoid	CB1	0.197714	0.0233953	0.0789592
Dopamine	D1	0.0160545	0.805639	0.901836
Dopamine	D2_1	0.0782067	0.224155	0.476766
Dopamine	D2_2	-0.0185089	0.766647	0.899977
Dopamine	DAT	-0.0772478	0.229554	0.476766
Fluorodopa	FDOPA	0.0451923	0.469506	0.718056
GABA	GABAa_1	0.191185	0.00179964	0.0242951
GABA	GABAa_2	0.154123	0.315937	0.609307
Glutamate	mGluR5_1	0.178691	0.00479904	0.0431914
Glutamate	mGluR5_2	0.152885	0.020196	0.0789592
Glutamate	mGluR5_3	0.268764	0.00019996	0.00539892
Opioid	MOR_1	-0.122118	0.556489	0.790696
Opioid	MOR_2	-0.137098	0.627874	0.790696
Noradrenaline	NAT	0.0507727	0.429114	0.718056
Serotonin	SERT_1	-0.130902	0.0413917	0.111758
Serotonin	SERT_2	-0.050936	0.430514	0.718056
Serotonin	SERT_3	-0.103147	0.105579	0.259148
Acetylcholine	VAChT_1	0.0292197	0.644271	0.790696
Acetylcholine	VAChT_2	0.0037459	0.957409	0.994232
Acetylcholine	VAChT_3	0.000191127	0.9976	0.9976
Abbreviations: CRP, C-reactive protein; 5-HT, 5-hydroxytryptamine; CB1, cannabinoid type 1; D, dopamine; DAT, dopamine transporter; FDOPA, fluorodopa; GABAa, gamma-aminobutyric acid a; mGluR5, metabotropic glutamate type 5; MOR, mu opioid receptor; NAT, noradrenaline transporter; SERT, serotonin transporter; VAChT, vesicular acetylcholine transporter; FDR, false discovery rate.
