# Supplementary material for: Neural Correlates of Peripheral Inflammation in Major Depressive Disorder and Their Transcriptomic Architecture, Neurochemical Basis, and Behavioral Relevance
Source: Hum Brain Mapp. 2025 Sep 27;46(14):e70371. doi: 10.1002/hbm.70371 (PMC12476116; doi:10.1002/hbm.70371)
Supplement: Supplementary file 4 — Data S4: hbm70371‐sup‐0004‐supinfo4.xlsx. [file HBM-46-e70371-s001.xlsx]

## Sheet: Sheet1
Gene name	Gene loading
SCN1B	0.980848
SCN1A	0.968473
ANK1	0.962411
SCRT1	0.958634
EIF5A2	0.956499
VAMP1	0.955515
RHBDL3	0.953421
ARHGAP9	0.952126
SERTAD4-AS1	0.950201
ASB13	0.949253
SEMA7A	0.948634
GPAT3	0.947187
SHD	0.94673
ESRRG	0.946437
HR	0.946138
THAP10	0.945608
PVALB	0.945412
EEPD1	0.945072
OSBPL6	0.943077
TRPC3	0.942101
LYPD5	0.94149
NT5M	0.941286
FGF9	0.941162
IFFO1	0.941125
CPLX1	0.940156
PELI3	0.9389
RAB37	0.938321
STARD5	0.938126
KLF9	0.93779
SLC24A2	0.93699
JDP2	0.935915
PPARGC1A	0.935781
STAC2	0.934207
PLEKHH3	0.933653
KCNAB3	0.932875
PIF1	0.932281
LAPTM4B	0.93171
SERTAD4	0.931567
MC1R	0.931182
RELL2	0.929361
LAG3	0.929341
PLXDC1	0.929136
CABP1	0.927835
MYH7B	0.926714
SLC39A13	0.925041
ESRRA	0.923253
TBCE	0.922875
KCNS1	0.922725
SLC25A37	0.922225
EPB41	0.919347
ZYX	0.919007
CKMT1B	0.918861
KCNA1	0.918426
URM1	0.917429
KCNH6	0.917089
GLCCI1	0.915091
CORO6	0.914814
ACAN	0.9133
SYT2	0.912883
CCNI	0.912089
UPP1	0.912086
IFNLR1	0.911928
BHLHE40	0.911527
RET	0.91138
SLC16A6	0.910981
HTR1F	0.909673
ANKRD29	0.909505
HAPLN4	0.908548
PDE4A	0.90662
GSTT1	0.905562
ZMAT4	0.905236
CHGA	0.904173
TIFA	0.902708
FER1L4	0.902328
MPP1	0.902319
ANKH	0.902136
ALDH1A3	0.901834
SPAG4	0.90166
POU6F1	0.901414
MAP3K6	0.899238
INA	0.898839
FAM216A	0.89851
KCTD9	0.898428
SLC35A4	0.89799
APOL2	0.897168
STRBP	0.89714
RFPL2	0.897105
ECM1	0.896832
SLCO4A1	0.896049
RORA	0.896024
RAD54B	0.895269
PHYH	0.894621
PRMT7	0.894485
LRCH1	0.894431
L2HGDH	0.89441
LYSMD4	0.894152
ADAM22	0.893856
ZFYVE19	0.893509
SRA1	0.892631
CD99L2	0.892064
SKIDA1	0.891677
PCSK1	0.89101
LRRC49	0.890874
SLC19A2	0.890764
NKX6-3	0.890756
MAST4	0.89046
GPR161	0.889785
FBXO33	0.889517
SOHLH1	0.889356
HCN1	0.889218
PANX2	0.888569
MTCL1	0.888117
NAT8L	0.887747
DNAJC4	0.887429
CDS1	0.887209
SYCP2	0.886653
BEND6	0.886574
DCBLD2	0.8862
EPN3	0.884488
SYT12	0.883839
CADPS2	0.883607
DHX35	0.883527
ST8SIA1	0.883221
CAMK2G	0.882447
MAP9	0.882161
CDR2L	0.881396
DCUN1D2	0.881288
RCAN2	0.881076
CCDC39	0.880593
RNF157	0.880563
GAS2	0.880359
TCTEX1D1	0.880082
HS3ST1	0.88002
DIRAS1	0.879919
SMCO4	0.879325
SERPINB9	0.878742
ST3GAL6	0.878363
SYNE4	0.878362
PLCD4	0.878117
INTS4P1	0.87811
C6orf47	0.877988
DENND1B	0.877636
RSRC1	0.877566
FMN1	0.87707
NR3C1	0.876297
NIPAL2	0.875158
IDI2-AS1	0.874805
KCNC1	0.874628
FRAT1	0.874463
LEPROTL1	0.874444
TMEM86B	0.874345
KCNA2	0.874293
FAM43A	0.874167
SLC5A6	0.873927
ANKRD34C	0.873925
ATRNL1	0.873707
P2RX6	0.873498
ZNF365	0.873325
SLC38A2	0.872228
MADCAM1	0.87221
MCF2	0.87186
FLJ23867	0.870916
NKX1-2	0.870211
RFX5	0.870189
EIF4E1B	0.869221
PRRT3	0.868869
ATP4A	0.86882
CORO7	0.868721
PIM3	0.868597
RIMKLA	0.86761
TTC39B	0.866729
NAGPA	0.866322
KNG1	0.865773
ZNF630	0.865717
SCN4B	0.865401
SV2C	0.865043
LRRC38	0.864871
DMKN	0.864829
IPW	0.864081
TLE2	0.864003
FAM49B	0.863805
PRIM1	0.86337
DEXI	0.86309
PPIEL	0.862875
ATG16L1	0.862539
C4orf33	0.862133
WFDC2	0.861894
ICA1	0.861385
TMEM127	0.860837
SLC25A12	0.860257
C3orf18	0.859606
DPP8	0.85953
RNF113A	0.859365
ABCC8	0.859146
FBLN7	0.858948
MYO15A	0.85851
FBN1	0.857842
ZNF165	0.857258
NFIC	0.857146
PIM1	0.856971
AR	0.856271
OVGP1	0.856244
LUZP1	0.855655
MAP3K13	0.855524
PCGF1	0.855447
TGM1	0.855382
STPG1	0.855278
FNDC4	0.855039
SLC39A14	0.854733
ABTB1	0.854555
RFPL1	0.854452
CCDC58	0.854122
AGO1	0.853646
ENTPD4	0.852713
TMEM145	0.852713
MTAP	0.852494
GLS2	0.852468
TMEM81	0.851306
TRIM52	0.851062
TNIP1	0.850138
OSBPL1A	0.849652
FNDC5	0.849534
SLC35C1	0.849346
TMEM223	0.849335
METTL24	0.849095
RBMS1	0.848934
TUBD1	0.848902
CDH7	0.847957
ZNF385A	0.847743
SLC47A1	0.847671
IER2	0.847582
USP45	0.847491
TRMT61B	0.846794
UCP3	0.846428
NEFH	0.846237
FAM78A	0.846235
MYO19	0.845955
TRPM3	0.845791
STAU2	0.845617
ARC	0.845231
SPHK2	0.845204
MAGEL2	0.845072
MCF2L	0.845029
MYC	0.844925
DSCC1	0.843921
CMYA5	0.843389
GFRA2	0.843367
ZADH2	0.841427
VAV3	0.841386
ZSWIM4	0.840477
LMLN	0.840377
NDRG3	0.840158
FBXO32	0.839781
ZBED5	0.839595
TCHH	0.839283
CEP152	0.839278
MPC1	0.839066
ATP1B1	0.83902
ACYP2	0.838795
MAT2B	0.838722
PPTC7	0.838646
RILP	0.838001
PNKD	0.837867
MRGPRF	0.837461
MKNK2	0.837375
EYA4	0.837037
NOP53	0.836883
MGST2	0.836739
NUDT22	0.835739
DND1	0.835401
SIRT4	0.835052
STN1	0.834798
C17orf75	0.83467
AVPI1	0.834203
ZBTB8OS	0.833849
CCL27	0.833835
NCOA3	0.833793
AHI1	0.833654
EXTL2	0.832849
ZBTB21	0.832719
CDADC1	0.832117
CCDC177	0.831512
FSTL1	0.831219
KLF12	0.830421
PLAGL1	0.830318
ITPR1	0.829575
SHROOM2	0.829103
RPGR	0.829091
ZSCAN9	0.829054
SDSL	0.828306
KREMEN1	0.82786
CITED2	0.827763
ATP2B2	0.827247
RASD2	0.827119
SRPK1	0.827071
CAMTA1	0.826969
SLC38A1	0.826732
AGPAT3	0.826382
RTN2	0.825875
ABLIM2	0.825776
IGFBP2	0.825667
USP13	0.825591
TBC1D4	0.825217
HMBS	0.825204
PASK	0.824316
HES6	0.823664
FLT3	0.823542
DCP1A	0.823484
ABCG4	0.823373
LTB	0.823365
POSTN	0.823125
ZNF487	0.82303
SNHG1	0.822932
MX1	0.822931
MAFB	0.822923
PAG1	0.822696
LGI3	0.82239
PREP	0.82223
FASTKD1	0.821117
ZBTB7A	0.819826
PFKFB2	0.819807
ARMT1	0.819664
SLC45A4	0.819536
GPR158	0.819375
SYT3	0.818861
DTX3	0.818768
ERRFI1	0.818592
MATK	0.818444
RPS6KA3	0.818396
RRNAD1	0.818361
PPARD	0.818278
COX7A1	0.818254
CLEC16A	0.818219
NECAB3	0.81819
PCNT	0.818164
TIGD3	0.818116
INTS8	0.817725
MAP2K3	0.817652
MBNL2	0.817625
RASSF4	0.817417
PLPP7	0.817413
KIAA1107	0.81735
NREP	0.817216
RCC2	0.817157
ACVR1C	0.817129
RORB	0.817105
SPHK1	0.817064
VIPR2	0.817063
OSBP2	0.816792
BICDL2	0.816783
PCP4L1	0.816735
EMX1	0.816722
GIT2	0.816453
INTS9	0.815975
CACNA2D2	0.815654
KCNT1	0.815654
PLA2R1	0.815137
SEMA6D	0.814822
TNNC2	0.814525
ITM2A	0.814422
CTSZ	0.814374
FAM217B	0.813993
HCN2	0.813625
REPIN1	0.813518
CHRD	0.813431
FAM131B	0.813337
SORBS3	0.813314
IDE	0.812816
ZFYVE28	0.812774
CYB5R4	0.81271
IL1RAP	0.812494
DPY19L2P1	0.811975
SLC16A7	0.811776
PKNOX2	0.811776
OSBPL5	0.811551
ZNF385B	0.810734
PPARGC1B	0.810654
COL7A1	0.810436
TRPT1	0.809906
IER5	0.80939
C6orf106	0.809146
SDHAF2	0.809106
FIZ1	0.808973
SMARCD2	0.808624
OCEL1	0.808488
DOK3	0.808472
BCL3	0.808469
LCA5	0.80805
CLGN	0.807901
CAMKK2	0.807603
DCPS	0.807599
FAM110A	0.80715
GSK3B	0.806939
CD274	0.806651
MRNIP	0.806393
STK26	0.806367
DUS1L	0.806284
DCLRE1A	0.806281
KRBA1	0.806243
AIFM3	0.805997
ZBTB34	0.805716
HERPUD1	0.805503
STAG3L4	0.805406
SFI1	0.805394
ZBTB16	0.805023
CNTNAP1	0.804804
RELT	0.804463
KLHL20	0.804239
CLN6	0.804087
ANK3	0.803988
PHKA2	0.803553
FLRT2	0.803548
FGF18	0.803266
CSDC2	0.803084
HECW1	0.803017
MID2	0.802809
LRRC4	0.802722
GPR108	0.802673
CHAF1A	0.80246
SRXN1	0.801914
UCHL5	0.801767
HSPA4L	0.801585
TBC1D19	0.801433
CDC42EP3	0.801389
ADCY9	0.80109
MBD3	0.800903
HS3ST5	0.800801
ANKS6	0.8008
NR1D2	0.800327
NFIL3	0.800268
ADAMTS5	0.799762
BLMH	0.799486
TWNK	0.798375
USF2	0.798332
TNFRSF25	0.798041
FAM78B	0.797836
ABCA6	0.797741
ABHD11	0.797695
PPP3CC	0.797536
GK	0.796891
CCR10	0.796831
NCK2	0.796524
PLCB1	0.796439
TSPAN9	0.7964
SLC39A8	0.796206
HERC6	0.796037
SLITRK3	0.795846
MAD1L1	0.795755
PJVK	0.795736
GNRH1	0.795644
BCAT1	0.795438
PLCB4	0.795357
TICAM1	0.795256
BICRAL	0.795139
BHLHE41	0.794642
SNAP25	0.794486
SNTG1	0.7937
BAAT	0.793626
MICU3	0.793575
TEPSIN	0.793166
PDP1	0.793106
CACNG2	0.79239
SLC25A17	0.792188
AMMECR1	0.791868
PIP4P2	0.791638
FRAT2	0.791144
CTSC	0.790975
CCDC57	0.790951
SOAT1	0.790857
RPP25	0.790833
ANKRD37	0.790451
SETD7	0.790349
RAB11FIP5	0.790296
STS	0.789992
TMCC2	0.789592
ATP2B3	0.788958
C1RL	0.788869
TIAM2	0.788543
TADA2B	0.787982
HAGHL	0.787686
ULK3	0.787472
BID	0.787424
MAX	0.786691
WDYHV1	0.786384
TCOF1	0.786307
FOXN3	0.786169
C9orf72	0.785846
STARD10	0.785654
CRABP1	0.785275
PCNX2	0.784621
PKD1	0.78452
HSPBAP1	0.784271
ARL4C	0.783972
METAP2	0.783802
EHD2	0.783787
JADE1	0.78347
MRPS26	0.783435
CACNB4	0.782782
TBC1D30	0.782508
PLEKHM2	0.782121
POLDIP2	0.782011
DNAJC28	0.781898
PRSS16	0.781803
PGBD4	0.781773
SORL1	0.781298
PARP3	0.780949
NOP2	0.780879
ATG4D	0.780746
NR3C2	0.780617
ANKS3	0.780188
TMEM14C	0.779632
FASTKD5	0.779592
KCNB1	0.779192
SLC8A1	0.778922
KDM7A	0.778349
EGR1	0.777829
TRIM26	0.777361
TPRKB	0.776517
RNF168	0.776002
RPUSD2	0.775904
NR2C1	0.775643
GLRX	0.775574
CEACAM19	0.775555
SEPHS1	0.775192
MTUS2	0.775175
OXNAD1	0.775056
FOCAD	0.774759
SLC38A11	0.774346
AFTPH	0.774334
MGARP	0.774088
SLC9A5	0.773439
TRERF1	0.773301
ELMO3	0.773186
TCF7L2	0.773106
FOSB	0.773021
CLK3	0.772335
RTKN2	0.771872
DDHD2	0.771555
IRS1	0.771312
CEMIP	0.771015
SAT2	0.770909
PRICKLE1	0.770754
ANKRD9	0.770588
PPIL3	0.77051
HYLS1	0.770016
NKX3-1	0.769795
KCNS2	0.769011
OSBPL2	0.768887
PLCXD1	0.768797
EMB	0.768714
RTEL1	0.768492
ARHGEF10L	0.768194
CCDC78	0.768184
FES	0.767786
PARD6B	0.767648
GLIPR1	0.767588
SOCS5	0.767552
CRTAC1	0.766408
KCNK12	0.766377
NUDT5	0.766316
DGCR8	0.766279
LIN28B	0.76625
HIVEP2	0.766243
TTC39A	0.76601
XYLT2	0.765958
KCNS3	0.765776
BAK1	0.765715
CPSF1	0.765579
STRADA	0.765577
FMN2	0.765503
LPCAT4	0.76546
TMEM255B	0.76509
MLLT10	0.763865
ZC3H10	0.763757
CTIF	0.763753
ERICH5	0.763721
PPP1R3F	0.763672
DNASE1L2	0.763568
ECSIT	0.763515
C18orf25	0.763515
RNF208	0.763457
CCSER1	0.763363
ARIH2	0.763299
ONECUT2	0.763208
MRGBP	0.762729
NUB1	0.762336
TRAF3IP1	0.762294
ITPK1	0.762018
ARNTL	0.761985
TRMT11	0.761218
DDX11	0.761167
NOXO1	0.761044
TUBE1	0.760936
ITGB3BP	0.760894
ZCCHC8	0.760772
LOC100294145	0.76041
SH3BGRL	0.760202
GPLD1	0.759846
MED11	0.759843
KIAA1841	0.759739
ADSSL1	0.759725
MKX	0.759511
P3H3	0.759441
LY6D	0.758868
COG2	0.758436
TBR1	0.757283
HSPB2	0.757123
CA7	0.757117
NFKBIA	0.757083
GABRB2	0.757054
UBL3	0.756693
VSTM2A	0.756524
BCO2	0.756399
KIF9	0.756367
SNRNP35	0.756348
CISD2	0.75613
ZNF232	0.756023
ABCA7	0.755838
SLC25A5	0.755774
FAM71E1	0.755773
COX17	0.755773
CDKN1B	0.755528
MYBPHL	0.755079
ZNF385D	0.754942
KCMF1	0.754862
ARHGEF18	0.754802
MOB2	0.754721
SCX	0.754581
POU6F2	0.754235
HAR1A	0.754207
LINC00889	0.753854
RNLS	0.753537
NEXN	0.752864
ADO	0.752517
ATP1B3	0.752374
SLU7	0.75233
ABCA9	0.751932
PLEKHA6	0.751923
SPART	0.751797
IER5L	0.750812
OSGEPL1	0.750783
FAM214A	0.750776
TMEM132C	0.750611
VAPA	0.750479
CNNM1	0.750456
NFKB1	0.750403
THEM6	0.75039
TAF4B	0.750299
REEP6	0.750208
RASGRF1	0.750066
BRINP1	0.750036
PECR	0.749666
MAP1LC3B	0.749559
ADM	0.749173
TRIM7	0.749147
CUL3	0.749117
QRFPR	0.748992
CNNM2	0.748753
RANBP17	0.748441
BUD13	0.748313
GABRG2	0.748285
CEP192	0.748004
BBS7	0.746941
RCC1	0.746858
SV2A	0.746499
KCNQ5	0.746345
ST3GAL3	0.746286
FZD6	0.746278
GSAP	0.74612
ASAP2	0.746114
PDIA5	0.74598
CKMT1A	0.745664
GLRX2	0.744961
LYNX1	0.744819
ACSL6	0.744792
ACTN4	0.744786
MIAT	0.744441
ELOVL4	0.744048
ILK	0.743889
MRPL16	0.743354
GABRD	0.743166
SGK494	0.742965
KYAT1	0.742923
GTF3C3	0.742918
STAT4	0.742889
ADPRHL1	0.74257
PTCHD4	0.742493
POU3F3	0.742208
MARF1	0.74198
BMS1	0.741765
GDPD1	0.741676
HELQ	0.741571
GSDMB	0.741556
ZNF268	0.741261
PAIP1	0.741166
ZFYVE9	0.741115
MYLK2	0.741104
CLEC2L	0.740882
AAAS	0.740871
TRABD	0.740866
ATP8B1	0.740793
LIN9	0.740205
CCNO	0.740119
SDHA	0.740031
FAM160B2	0.739263
SSH3	0.739009
CPNE9	0.738809
ST6GALNAC1	0.738642
PPP1R16B	0.738611
TMEM38A	0.738506
LRRFIP1	0.737573
MCRS1	0.737071
ARHGAP26	0.736744
DPP7	0.736683
ANKS1A	0.736633
ASTN2	0.736628
SLC25A15	0.736248
ARHGEF17	0.736161
GEMIN7	0.736098
NGEF	0.735892
LEAP2	0.735718
FADS6	0.735705
KDF1	0.735536
CCDC130	0.735415
TDRD3	0.735239
SLC6A6	0.735179
PANK1	0.734924
DTWD2	0.734401
MRPS30	0.734292
WASHC1	0.73405
MRPS31	0.733287
UPF3A	0.733022
PIAS2	0.733012
STK40	0.732935
CAPN15	0.732577
PTH1R	0.732412
ZNF362	0.7323
CACNG8	0.732041
RPS6KB1	0.732015
YPEL4	0.731922
DNAJC5G	0.731886
SLC25A32	0.731717
H1F0	0.731713
INPP5A	0.731686
FKRP	0.731638
TAF1C	0.73155
GNB3	0.731485
MSRB3	0.731395
CDKL1	0.731395
CFAP69	0.731213
MAGI3	0.731045
CERK	0.730877
SPACA6	0.730506
NR1D1	0.7305
RGL2	0.730307
NEFM	0.730132
SLC29A1	0.730108
LOC284454	0.729435
METTL17	0.729319
SCAMP5	0.729278
PTX3	0.729066
TRIM32	0.728758
C16orf72	0.72861
TCHP	0.728418
FANCI	0.728058
MRRF	0.728054
ELMOD3	0.727986
MAP4K2	0.727607
TRAK2	0.727566
ATF4	0.726983
XBP1	0.726771
IGFALS	0.726668
RSAD1	0.726441
PLEKHO1	0.725858
TDRD1	0.725731
ZBTB1	0.725462
KCNJ3	0.725377
KIAA1551	0.72526
LRRC59	0.725242
SLC35B4	0.725236
ABCC1	0.725084
MRPL58	0.724968
TMEM132E	0.724296
NAP1L2	0.723347
GHDC	0.723297
SEC14L1	0.72299
JAM2	0.722732
CTNNAL1	0.722686
NXPH3	0.722531
ST8SIA5	0.72235
C6orf136	0.722326
FBXL15	0.722273
CBX7	0.722269
SLC38A9	0.721964
TBC1D8	0.721945
SZT2	0.721791
MYADML2	0.721466
CFL2	0.720835
SLC12A5	0.720763
EFNA5	0.72027
SMC2	0.720018
FKBP5	0.719716
OXSR1	0.719201
PC	0.718994
MTMR4	0.71873
RPH3A	0.718635
NAALAD2	0.718601
TTC39C	0.717955
SETBP1	0.717792
EML6	0.717681
KCNH4	0.717661
EIF1AX	0.717631
RADIL	0.717068
WDR4	0.716916
MYBBP1A	0.716123
SLC26A10	0.716036
KAT8	0.715606
CNOT8	0.715205
RALY	0.715156
NAPA	0.715097
PRC1	0.715084
DUSP1	0.71475
KRI1	0.714699
PEPD	0.71447
RRS1	0.714147
UIMC1	0.713917
C12orf49	0.713913
MFAP3	0.71329
CCDC146	0.713142
RWDD1	0.713083
OGDHL	0.712951
NAAA	0.712902
PCP4	0.712845
CROCCP2	0.712795
CASP3	0.711145
PDP2	0.711104
SLC26A6	0.710938
STX1B	0.710932
IL6R	0.710909
SNCB	0.710792
MTRF1L	0.710259
ZNF250	0.710227
MRPL34	0.71009
FKBP2	0.710078
MAP3K14	0.710042
NUAK1	0.710035
RABEP2	0.709731
INSM2	0.709479
MAP3K9	0.70929
RNF26	0.709251
REEP2	0.709029
STARD9	0.708912
FAM57B	0.708804
FGD5	0.708368
NT5DC1	0.70835
GMPR	0.708317
MAP3K3	0.708085
MREG	0.707906
ATXN7L2	0.707862
ZNF223	0.707828
KLHL21	0.707811
AMER1	0.707454
OR2L13	0.707351
KLC2	0.707275
GNPDA2	0.707145
MOK	0.706139
SIPA1L2	0.705823
PGP	0.705693
CTTNBP2	0.705411
EDNRA	0.705383
ISLR	0.704907
ZNF273	0.704889
ZNF654	0.704869
POU3F4	0.704841
MRS2	0.704331
MXI1	0.70429
NMRK1	0.704278
UBAC1	0.704193
KDELC1	0.70419
ZNF398	0.704061
NEB	0.703983
PPP1CC	0.70392
IL7R	0.703794
GOLGA7B	0.703724
OPN3	0.703695
RCN3	0.703479
SNAPC2	0.70347
PER1	0.703454
STXBP5L	0.703435
DGCR9	0.703412
PMEPA1	0.702732
ITGA2B	0.702222
ARMC8	0.702092
KIAA1614	0.701776
CCNB1IP1	0.701667
ANKRD24	0.70108
DACT2	0.700704
EEF2K	0.700695
GNPTG	0.700626
EPHB6	0.700568
USP28	0.700549
GADD45B	0.700448
LAMA4	0.70018
SLC36A1	0.700071
ZFYVE27	0.699906
PPP1R3B	0.699326
PIDD1	0.699303
WDR90	0.699229
WDR70	0.699104
DEPDC5	0.698797
ZNF584	0.698785
SCN8A	0.698708
TRIM37	0.698639
UBE2D1	0.698463
PAXIP1	0.698273
MOCS1	0.698222
RMC1	0.698222
B4GALT6	0.69808
CENPJ	0.697922
DENND4B	0.697684
ASGR1	0.697542
MIB2	0.697449
ZNF670	0.697247
NUDT8	0.697213
RASGRP2	0.697185
FBXO9	0.696931
ZFPM2	0.696795
MDGA2	0.696742
SPNS2	0.696669
F7	0.696613
NOB1	0.69629
CCDC186	0.696111
NSMAF	0.696104
ARID5B	0.695789
WDR19	0.695659
AK1	0.69552
ARL6IP5	0.695365
SPTBN5	0.695243
COL5A1	0.695114
FKBP11	0.694979
WDR91	0.69492
VILL	0.694869
TBX3	0.694844
PACSIN3	0.69484
NCKIPSD	0.694774
ITGA11	0.69454
NCOR2	0.694452
PXYLP1	0.694423
TNFAIP1	0.693732
ZSCAN29	0.693673
KANK3	0.693608
DPY19L2	0.693526
NOVA1	0.693525
GZF1	0.693349
BCL2L2	0.69291
HRC	0.692635
GHRLOS	0.692602
RNF220	0.692471
IGLON5	0.692378
ZCCHC3	0.692164
HNRNPH1	0.691763
LGI2	0.691604
SPTB	0.691361
NRIP2	0.690846
PDCL3	0.690664
THEMIS	0.690608
ACTR1B	0.690522
MFSD9	0.690187
C16orf45	0.689998
N4BP1	0.689869
FAR2	0.689772
NEIL1	0.689628
ALDH1B1	0.68962
BDH1	0.689538
SLC15A4	0.689445
CLVS2	0.689418
ACSL3	0.689088
KRIT1	0.688815
TMEM35A	0.688351
IRF2BP1	0.688303
DUT	0.688256
IFRD2	0.688008
SPAG5	0.687652
TBC1D1	0.687519
CA13	0.687491
GRAMD1B	0.68741
SLC9A1	0.687404
ARL3	0.687264
ABTB2	0.687088
FKBP7	0.687047
GNAS	0.686952
MRPL48	0.686856
TRIM13	0.686458
NUP35	0.685947
ZNF12	0.685944
EPB41L3	0.685914
HUNK	0.685502
CCDC25	0.68498
TBCC	0.684927
SAC3D1	0.684316
MED21	0.684264
ZMYM5	0.68408
DPH3	0.683413
KCNJ14	0.683249
VWC2	0.683097
ZNF222	0.68294
TAP1	0.682926
ADAM8	0.682886
CEP57	0.682876
EPHX4	0.682855
IFFO2	0.68269
VPS54	0.682614
GIGYF1	0.68254
SETD6	0.682066
PTPN2	0.681814
TRMT10A	0.681795
ZNF142	0.681658
CDKN2C	0.681365
TMEM204	0.681062
ZNF655	0.680848
IQSEC1	0.680383
GTF2H2B	0.680252
PPT1	0.679979
GAS6	0.679975
ALKBH2	0.679653
RSPO2	0.679641
JAKMIP2	0.679638
COL6A1	0.679566
THSD4	0.679457
ETV6	0.679356
RHOBTB1	0.679164
C17orf100	0.679115
C1orf174	0.67905
CAST	0.678982
FOSL2	0.67887
AUH	0.678431
RHOBTB2	0.678307
MKRN2	0.678167
PHLDB2	0.677402
ARSG	0.67692
STAMBPL1	0.67686
ZFHX2	0.676595
AMT	0.67657
FAM89B	0.676139
ABHD6	0.676031
GABRA1	0.675966
STAR	0.67593
DPY19L2P2	0.675561
KLHL15	0.675503
LRPPRC	0.675062
MITF	0.675051
FZD4	0.675027
FDX1	0.674956
TIGAR	0.674879
ZNF25	0.674828
PRKAB1	0.674669
FGF14	0.674547
SH3RF2	0.673828
RCL1	0.673652
TMEM14A	0.673354
PURB	0.673301
FAM155A	0.673152
CCDC136	0.67308
KLHL24	0.672816
ZNF786	0.672589
FBXO16	0.672386
HSD11B1	0.671819
SEC14L5	0.671548
PPL	0.671241
FMR1	0.670779
IL15RA	0.670687
RAB11FIP3	0.67058
F8A1	0.670577
CABLES2	0.670506
ATP1A1	0.670363
RABL2A	0.669946
METTL15	0.669931
NSUN5	0.669786
SBNO1	0.669757
ERMP1	0.669222
IGIP	0.669145
C9orf3	0.668242
RBKS	0.667754
APBB3	0.667702
SLC20A1	0.667455
KBTBD2	0.66745
FBXO28	0.667447
NDUFB9	0.66726
CARD9	0.666842
FAM20A	0.666731
LRFN5	0.666588
INIP	0.666349
ADGRA1	0.665889
POU3F1	0.665839
VPS36	0.665311
EMCN	0.665225
MICAL2	0.66491
TFB2M	0.664868
ROCK2	0.6645
VSNL1	0.66448
KCNN4	0.664198
RRM2B	0.663986
GLIS1	0.663973
DOT1L	0.663773
ABHD13	0.663611
FAM210B	0.663469
SRARP	0.663168
ZDHHC2	0.663114
DENND6A	0.662867
PLS1	0.662577
CEP85L	0.662576
CHRNA2	0.662427
PARG	0.662215
PIGK	0.662176
AFAP1L1	0.662103
STX19	0.662029
FAM76B	0.6619
KIF5A	0.661778
DIO3OS	0.661562
ZNF333	0.661241
ATP6V0A2	0.661011
EPC2	0.660904
FLYWCH1	0.660781
PITPNA	0.660708
PCDHB10	0.660645
LRRC75A	0.660515
RAPGEF6	0.660261
IGSF1	0.660175
CLIP4	0.660064
NRGN	0.659765
PFDN1	0.659702
MYOZ3	0.659659
RANBP6	0.65895
NFYC	0.658837
NIF3L1	0.658667
ITPKC	0.658622
ATP1A3	0.658261
ATXN2L	0.658199
CHML	0.65817
CRISPLD1	0.658042
GALR1	0.657872
SLC29A2	0.657853
ARL13B	0.657788
ADAM23	0.657547
DNAJC16	0.657514
DVL2	0.657465
ESYT1	0.657403
GSE1	0.657315
EMILIN3	0.657154
YOD1	0.657124
TMEM268	0.656791
TEDC2	0.656325
NUMB	0.656283
MUM1	0.656204
RAMP3	0.656137
SLC7A8	0.656131
PPP3CA	0.656061
RAD52	0.655617
ZNF502	0.655453
EML2	0.655394
C11orf68	0.655353
MAML1	0.655182
CAD	0.65518
AAK1	0.655132
APIP	0.655029
GTDC1	0.654803
SMAD7	0.654691
HSPB6	0.6542
STX8	0.654069
KDM4C	0.653761
LIAS	0.653735
PDSS1	0.653605
ABCB7	0.65335
NDUFS7	0.653117
ZNF620	0.652767
TBC1D16	0.652537
TUBGCP5	0.652441
ABCA5	0.652141
PRR16	0.6519
MIR9-3HG	0.65177
TAPBP	0.651216
RALB	0.651181
MPP5	0.651116
LRR1	0.650819
SORT1	0.650717
CRTC2	0.650479
LDLRAD4	0.650302
SPIN3	0.650248
CPEB3	0.65014
KCNJ11	0.650044
ARHGEF11	0.64998
ZBTB7B	0.649878
OXGR1	0.64973
CIAPIN1	0.649491
ENTPD3	0.64932
CHN1	0.649141
ZNF567	0.64883
SEMA4C	0.648645
SORCS1	0.64863
DPH7	0.648029
MTMR2	0.647748
PVR	0.647665
HSF4	0.646804
MROH6	0.646699
TCERG1	0.64659
AK2	0.646115
OSBPL3	0.646019
NFIX	0.645937
IMPA1	0.644875
TRIM35	0.644867
TTI2	0.644834
ADRB1	0.644674
MFHAS1	0.644239
PTPRE	0.644206
SAP30L	0.644156
ENKD1	0.643903
GRIP2	0.643436
KNDC1	0.643175
ATP6V1G1	0.643036
PKD2	0.64289
THBS3	0.642868
LY6G5B	0.642754
DPY19L1P1	0.642727
ZNF7	0.6423
YPEL3	0.642034
SLC46A3	0.641986
MBTD1	0.641918
INPP5F	0.641793
UBE2O	0.641699
PRB2	0.641667
STK36	0.64094
MRPL15	0.640891
ABCB10	0.640859
FAP	0.640675
RERGL	0.640508
TESC	0.640392
SH3BP1	0.640325
ZBTB45	0.639843
USPL1	0.639751
ETHE1	0.639073
OBSL1	0.638999
PTGDR2	0.638904
ZNF124	0.638865
KLHL28	0.638648
RWDD2B	0.638182
MOSPD1	0.638003
CEP135	0.637977
PCCA	0.637831
CKB	0.637796
JAK1	0.637436
ANO5	0.637113
BICD1	0.637073
IFI27	0.636966
RMI1	0.636887
SETMAR	0.636843
FSTL4	0.636399
MRPL39	0.636336
ZNF133	0.63612
LTV1	0.63571
LNP1	0.635175
AIFM1	0.635129
HS6ST2	0.6349
ZDHHC3	0.634307
SIPA1L3	0.634298
PHF8	0.634269
IFT172	0.633902
WASHC4	0.633003
DPY19L2P4	0.632877
LRRK2	0.632664
MDH1	0.632551
CCDC184	0.63237
CS	0.632307
WDR75	0.631569
ELOVL7	0.63154
RAB40C	0.631449
HIGD1B	0.631441
VMP1	0.631302
TTLL11	0.631148
TMPO	0.630824
SLC25A34	0.630324
SLC10A3	0.630318
NRN1	0.63022
CCNB1	0.629946
HEXIM1	0.629914
JAKMIP3	0.629723
KAT2A	0.629558
ALX3	0.62919
BBS1	0.629146
EFCAB7	0.628957
SPATA22	0.628758
FAM135B	0.628398
PCDH7	0.628307
BTN3A3	0.628107
ABCD2	0.627915
PPP1R3E	0.627909
CKAP2	0.627887
TSC22D1	0.627671
ZFAT	0.627652
ANKZF1	0.627488
SLC12A8	0.626963
TMEM88	0.626784
NCALD	0.625619
SLC38A5	0.625491
TSPYL4	0.625447
TMTC4	0.625416
AMH	0.625259
SLC6A13	0.625213
INSR	0.625194
APPBP2	0.625133
OXA1L	0.625027
LINC01106	0.624987
KCNIP3	0.624871
NRG2	0.624859
CUX2	0.624849
WIPI1	0.624446
ADAM9	0.62439
GSTK1	0.62388
MCF2L2	0.623841
CIDECP	0.623547
SESTD1	0.623471
SPIRE1	0.623396
KIFC2	0.623009
SLC25A25	0.622718
PGK1	0.622695
RERE	0.622612
MGA	0.622601
SPARCL1	0.622398
PRKCA	0.621798
ZNF684	0.621696
SHMT1	0.620987
PDE7A	0.620874
UBAP1	0.620828
DDX3Y	0.620635
LAT	0.620274
HCG4	0.620237
REPS1	0.61973
NPM2	0.619542
CCDC84	0.619447
GPR137C	0.619361
PHTF1	0.619263
FBXO46	0.618661
HPF1	0.618619
RASSF8	0.618588
HARS	0.618361
CADM4	0.618273
ESAM	0.617758
ALS2	0.617617
SLFN5	0.617505
IL17RC	0.617082
NFKBIZ	0.617
HAUS8	0.616852
RERG	0.61679
CACNG7	0.616492
PSMG3	0.616242
EIF4G3	0.616152
DENND4C	0.616004
PRB1	0.615854
RHOQ	0.615418
POU2F2	0.615355
C21orf58	0.614807
MKKS	0.614215
ZNF526	0.614102
LMTK2	0.614077
REEP5	0.613899
SLC25A41	0.613748
ZNF77	0.613647
CSTF2T	0.613633
CLEC11A	0.613559
PDZD8	0.613024
RUNDC3B	0.612715
ARFGEF2	0.612453
ZNF8	0.61223
IL6ST	0.611801
WDR37	0.611167
ELL2	0.611022
TSNAXIP1	0.610749
TSPAN13	0.610567
ZNF540	0.610419
NDUFA10	0.61007
PRR22	0.609952
SSX2IP	0.609642
LDB2	0.609526
DAPK3	0.609376
NELFA	0.609176
PENK	0.609097
GPR61	0.608913
MACROD1	0.608856
RASSF1	0.60834
ADAMTS13	0.608055
PFAS	0.607948
PCNA	0.607841
MIR4697HG	0.607747
THEM4	0.607641
ZNF598	0.607516
ASTE1	0.607501
TMEM170B	0.607398
LEF1	0.60722
EHMT1	0.607218
IGDCC3	0.607116
CLUHP3	0.607044
MRPS22	0.607026
TRIM58	0.606998
KMT2E	0.606914
IKBKB	0.606907
ZNF692	0.606756
ATP8B2	0.606644
NF2	0.606558
PLAGL2	0.606536
PRDM2	0.606246
ZNF782	0.605802
ATP6V1E2	0.605402
SACS	0.605393
UXS1	0.605217
PPFIA4	0.605172
KLF2	0.605123
WNT3	0.604904
IL17RA	0.604881
HDAC7	0.604867
SORBS1	0.604672
CRIPAK	0.604386
L3MBTL2	0.60428
DAZAP1	0.603891
PPM1A	0.603844
MLXIPL	0.603799
TMEM267	0.603758
KCND3	0.603439
DSCAML1	0.603422
NOS2	0.603249
PNPT1	0.603227
RNF6	0.603203
ERG	0.603202
POPDC3	0.60299
KHDC4	0.602807
USB1	0.6027
SF3B1	0.602468
VWA8	0.602449
MMP15	0.602366
AP1S2	0.602268
CFAP65	0.602001
PLPP1	0.60199
BACH2	0.601887
TBRG1	0.601314
EXOG	0.600959
KBTBD11	0.600857
TCTN2	0.600636
PDE7B	0.600554
ZC3HC1	0.600365
LRRC20	0.600272
GPR21	0.600174
UGP2	0.600081
USP6NL	0.599386
SLC22A23	0.599371
KPNA5	0.599364
HOMER3	0.599329
EGFL7	0.599299
SEC31A	0.599053
WDR81	0.599032
CCDC96	0.598833
YY1AP1	0.598192
FAM81A	0.598113
XPR1	0.597985
SLC44A5	0.597858
PRCP	0.597743
TANC1	0.59764
BRWD3	0.597632
KRTCAP3	0.597531
MACO1	0.597212
INHBA	0.596412
IRF2BP2	0.596064
STIM2	0.595856
C21orf33	0.595546
LRRC75B	0.595535
LEMD2	0.595007
DDX31	0.594753
CCDC91	0.594557
ADGRL4	0.59448
AARS	0.594419
BRD8	0.593826
EIF4A2	0.593561
GPHN	0.592882
GGA2	0.592578
TMEM25	0.592442
NR4A1	0.592254
PLEKHF1	0.591942
UST	0.591678
SYNE2	0.591638
DHX57	0.591438
LNX2	0.591153
PCDHB14	0.590801
GMPS	0.590729
B3GNT9	0.590568
LRRN3	0.590559
BRSK2	0.590477
ZNF136	0.590465
SENP7	0.590185
FOXQ1	0.589933
NARS	0.589749
ACD	0.589361
PSMD12	0.589152
THEMIS2	0.58872
DLG5	0.588357
CCDC181	0.588208
TACC3	0.587492
ZBTB11	0.587363
COL13A1	0.586795
SCAI	0.586692
SMPX	0.586616
AZGP1	0.586431
FGF7P3	0.586115
PDIA2	0.586103
PNISR	0.586083
SH3GL1	0.585896
NOSTRIN	0.585834
BLVRA	0.585796
GLRB	0.585686
PDIK1L	0.585
KLC4	0.584715
DRP2	0.584517
GTF3A	0.583575
GRPEL2	0.583522
POU3F2	0.5835
MED9	0.58349
CTSA	0.583177
FBXL12	0.582852
FRMD5	0.582751
ARL5A	0.582609
ZNF671	0.582502
TMEM178A	0.582467
MTHFD2	0.582352
SLC35F3	0.582298
ABCC5	0.582199
RPL3	0.581881
NTN4	0.581839
STEAP2	0.581611
SHMT2	0.581561
PHLDA3	0.58132
TSHZ1	0.581308
EID3	0.581268
MUC20	0.5812
ATP13A3	0.580883
CCDC88B	0.580668
CNKSR2	0.580659
KCNC3	0.580363
PILRA	0.580323
PAN2	0.579963
ZNF34	0.579391
TC2N	0.578295
GCC2	0.57804
RAB11FIP2	0.577622
ATP5MC3	0.577243
NOTCH4	0.577197
ATPAF2	0.577005
TLX2	0.576972
GCLM	0.576596
ATR	0.576523
ZBED1	0.576345
SCAMP1	0.576317
CELSR3	0.575614
ANXA6	0.575589
INPP5E	0.575572
PCDHB12	0.575098
FAM43B	0.575059
EMILIN2	0.575043
EMBP1	0.57478
LRRC8C	0.574762
CAB39	0.574754
HSPA12A	0.574588
PCDHB18P	0.574425
GJC1	0.574288
SCARF2	0.574158
ZNF415	0.573889
RHOT2	0.573783
RAI1	0.573741
ATP10A	0.57353
SPSB3	0.573427
SAV1	0.573416
CLASP2	0.573404
NKRF	0.573381
ZNF777	0.573369
CLK4	0.573325
TMEM150A	0.573301
BTN2A2	0.573282
GCHFR	0.572862
PFKP	0.57255
PNLDC1	0.572108
FLT4	0.57192
SLC25A3	0.571715
ZMYND8	0.571546
BIN3	0.570974
MICU2	0.570635
BCL11A	0.570454
SYNE1	0.570441
MKRN1	0.570406
TMCO6	0.570007
RBM4B	0.569773
ZNF394	0.569387
ECI1	0.568653
CDK2AP1	0.568603
SUMF2	0.56857
ELAVL4	0.567951
MAP3K8	0.567621
DNAJC22	0.567467
AGO3	0.567145
ZNF707	0.566985
ZNF485	0.566738
ZNF266	0.5666
ESRRB	0.56641
DFFB	0.56619
ACADM	0.565771
NNMT	0.5656
LANCL3	0.565206
OLR1	0.564581
CDC7	0.564173
CCDC47	0.564115
PEX6	0.564087
ROCK1	0.563565
BOLA3	0.563324
AKAP10	0.563266
LDHB	0.563228
STX6	0.562953
PRPS2	0.56273
PYM1	0.562596
CUX1	0.561487
CCNE1	0.561474
ZNF3	0.561059
PARD6G	0.56082
CNFN	0.560795
SPSB1	0.560683
HACL1	0.560621
VIPR1	0.560533
MTBP	0.560454
PLEKHG1	0.560354
ACSS2	0.560118
LYSMD2	0.559919
RSAD2	0.559612
TESPA1	0.559593
CLCN2	0.559562
GDPD5	0.558836
DLGAP2	0.558365
THOC1	0.558362
MAP10	0.558272
CDH12	0.55817
MNS1	0.558158
RPS28	0.557642
DOPEY2	0.557563
C3orf58	0.557413
PRMT9	0.557094
FOXP1	0.556806
ZNF767P	0.556768
FRAS1	0.556754
WFIKKN1	0.556609
TMEM191A	0.556523
TSPAN5	0.556507
CACNA2D3	0.555987
PLXNA4	0.555795
BAG5	0.555733
CD163L1	0.555707
ITFG2	0.555328
ETS2	0.555149
TAF12	0.555034
OSGEP	0.555032
HTR5A	0.554838
PTPMT1	0.554606
GUCD1	0.554383
CNTRL	0.554341
PTPN14	0.553975
FGF17	0.553736
JAK2	0.552755
PI4K2A	0.552676
RAPGEF5	0.552388
YRDC	0.552086
STAM2	0.551774
IFT57	0.551722
CELSR2	0.551655
RIMS2	0.551601
CHRM2	0.551434
ABCB9	0.5513
HRH2	0.550923
GOT1	0.550874
AKAP12	0.550792
COPA	0.55056
C1orf162	0.550342
NEDD9	0.549877
PMAIP1	0.549858
PYROXD1	0.549816
MIOS	0.549577
PKM	0.548992
FOXP2	0.54894
ZNF547	0.548869
ZNF672	0.5483
IFIH1	0.548291
BRPF1	0.548067
CRYGS	0.547901
VASH2	0.547877
CXorf36	0.547746
MKLN1	0.54766
GRIN2A	0.547581
ATP2A2	0.547091
ZNF44	0.54687
AP5M1	0.546868
DDX1	0.546504
COL27A1	0.54642
FOXL2	0.546419
RUNX2	0.545463
SUSD5	0.545385
FANCC	0.545142
CIT	0.544626
NDRG4	0.544523
PBX3	0.544471
PMS1	0.54436
SLC25A36	0.544347
PHC2	0.544326
PPP1R3D	0.54413
HLF	0.543642
MCM8	0.542977
NAP1L3	0.542851
IQCE	0.541701
DPT	0.541614
KCNC2	0.541611
KCTD1	0.541368
PTPN4	0.541033
RP9P	0.541002
AKAP6	0.540765
TRIP4	0.540733
DHRS7	0.540376
DNM3	0.539236
LOC100130950	0.538789
ITIH5	0.53814
UBP1	0.537884
TRIM47	0.536795
TIMM8A	0.536771
ANAPC4	0.536659
PPP4R3A	0.536445
DIABLO	0.536172
CFAP36	0.535987
MAN2A2	0.53562
CACNA1A	0.535131
ING5	0.533181
EEF1D	0.532981
TEX29	0.532887
ADCY1	0.532703
PAGR1	0.532418
CRYBA2	0.532299
CHN2	0.53181
TSEN15	0.530983
CORO2A	0.530901
ARHGEF16	0.530583
LINC00999	0.530555
SULT4A1	0.530098
FGR	0.530003
CLEC4M	0.529491
PPIL2	0.529465
PLEKHA1	0.529345
MBD2	0.529334
SPIRE2	0.528984
FHL2	0.528647
USP16	0.52857
FASTKD3	0.52855
TOMM40L	0.527636
PIP5K1B	0.527509
WHAMM	0.527496
BCL7A	0.527146
NDUFV2	0.52691
PTPRH	0.526815
USP33	0.526024
G0S2	0.525112
SNCAIP	0.525064
IDH3A	0.524965
ZNF586	0.524893
RIMS3	0.524554
NCAPD2	0.524394
PCDHB9	0.524308
CYP2E1	0.523462
CAMKK1	0.522548
TMEM109	0.521709
TSPAN1	0.52136
MDC1	0.521296
TMEM45B	0.520846
RBM20	0.520769
PPIC	0.520055
CD8B	0.519832
EPM2AIP1	0.519487
CYCS	0.519476
RNF112	0.519004
GNG13	0.51873
ITGB1	0.518661
DDX39A	0.518498
RGS7	0.518441
SMYD2	0.518035
RMDN2	0.518027
PATL1	0.517891
PDZD7	0.517771
TTLL12	0.517535
MICA	0.517315
KCNH1	0.516611
PPWD1	0.516249
FAM13B	0.515985
TRIM54	0.515795
HEATR3	0.515573
MIS18BP1	0.515517
ZNF443	0.515317
AFF1	0.515058
SATB2	0.514471
ISCU	0.514132
POGK	0.513965
FKBP4	0.513728
LAMA5	0.513677
TMEM39A	0.513625
TUBGCP6	0.513611
SMIM12	0.5135
GABPA	0.513468
ASNSD1	0.513105
CCNL2	0.513083
DDB2	0.512864
SLC17A6	0.512678
GON7	0.512199
MGC16025	0.51166
MYO1B	0.511635
TPST2	0.511569
C9orf129	0.511475
TPGS2	0.510607
RASSF5	0.510306
E2F6	0.510149
SDR16C5	0.50985
RHOV	0.508792
KLHDC9	0.508465
EML5	0.508446
TGFBR1	0.507515
KSR2	0.507512
ZNF189	0.507398
CCNL1	0.507378
CNTLN	0.507123
GLS	0.506986
ZNF615	0.50666
HDAC4	0.506197
SERAC1	0.505342
LYST	0.504916
NTNG1	0.504887
C5orf56	0.50487
COL19A1	0.504712
INPP5B	0.504602
RARB	0.504398
MLPH	0.504004
MLYCD	0.503918
BTF3	0.503529
CCDC122	0.50282
TIAM1	0.502718
TUBGCP4	0.502637
VEGFA	0.502466
SEMA5B	0.502365
ZBTB5	0.501932
TMEM67	0.501779
TMF1	0.501618
NDUFS4	0.501585
KANK4	0.501558
QPCT	0.501148
FNBP4	0.500956
ZDHHC21	0.500625
GPER1	0.500526
CAMK2B	0.500353
INTS6L	0.500025
MYL12A	0.499677
DUSP7	0.499153
PER2	0.499076
PDPN	0.499012
CLEC2B	0.498496
MAP6D1	0.497688
NFYB	0.497569
GPX7	0.497476
PAPOLG	0.497265
RSBN1	0.496482
IGFLR1	0.49622
MCM7	0.495715
SYN3	0.495643
GFOD1	0.495207
TPR	0.495052
PCDHB2	0.494887
DLC1	0.494615
PEX14	0.494423
RUSC1	0.493492
CEP290	0.493428
CAPS2	0.493252
NEAT1	0.492988
ANKRD16	0.492911
TOB1	0.492824
RANBP2	0.49254
ARID3B	0.492181
ZSCAN31	0.492167
GRM4	0.492029
EVL	0.491913
RLF	0.491867
NEFL	0.491719
ABCG2	0.491671
SNX24	0.491594
MRPL12	0.491063
SATB1	0.491036
MTREX	0.490904
GPR19	0.490835
NIPAL3	0.490786
SRPRA	0.490604
FLRT3	0.490072
ZNF280D	0.48971
GANC	0.48953
KCTD8	0.48945
ZDHHC20	0.488778
ANKRD13A	0.488221
ACVRL1	0.488138
ABCD4	0.488039
DNA2	0.48774
TMEM241	0.487526
PRDM8	0.487238
PATJ	0.487075
CNTNAP5	0.486742
RASL11A	0.486627
POMT2	0.486574
LRRFIP2	0.486369
TNFRSF12A	0.486157
SLC2A1	0.485683
BICDL1	0.485583
GPBP1L1	0.485505
DCLRE1C	0.484713
MBTPS2	0.484552
CADM3	0.484268
BMP8A	0.48406
CAMK1D	0.483657
ENPP5	0.483527
VCPIP1	0.483394
MEF2A	0.482821
RND1	0.482241
NOXA1	0.482195
HSD17B11	0.481419
STXBP1	0.481328
ANO7	0.48085
RASA3	0.480735
CYTH3	0.480143
CRYGD	0.479892
SPINK8	0.479484
ZRANB2	0.479321
PRKAA1	0.479023
CEP295	0.478956
IFITM1	0.478414
GCNT4	0.478126
ADGRL2	0.478039
MYSM1	0.477702
UNC13C	0.477678
CPLX2	0.477507
PPM1L	0.47717
TPTE2P1	0.47674
NEK1	0.476643
CGN	0.475223
COL11A2	0.47454
RAD51C	0.474109
FZD10	0.473263
ING3	0.47302
CTNNA1	0.472635
MAN1C1	0.472536
IFNAR2	0.47231
KIF5C	0.47121
TMEM155	0.471111
AP1G2	0.470595
FAT3	0.470312
RASSF7	0.469744
C11orf24	0.469659
LYG1	0.469481
MAD2L1	0.468843
FAM69B	0.468843
FAM98B	0.468274
FGF12	0.467321
ZNF146	0.467265
SNAI1	0.467072
RINT1	0.466962
MAT2A	0.466946
MAML3	0.466693
APOLD1	0.466153
KLHL11	0.465717
CIDEA	0.465215
TRHDE	0.465035
MAP1A	0.46461
TBC1D8B	0.464574
CACNA1I	0.464479
LRRC55	0.464123
WHRN	0.462843
ETV5	0.462708
PDE10A	0.461845
MPLKIP	0.46173
NAPEPLD	0.461158
SLIT2	0.461155
KIF27	0.46095
TCIM	0.46052
UBXN10	0.460308
ZNF664	0.459746
NUDCD3	0.459641
FAM3C	0.459584
TPCN1	0.459028
GPR85	0.45866
TYW3	0.458576
NEGR1	0.458314
PRKCH	0.458233
ACVR1	0.458175
[truncated: 3,014 more rows]
